# Supplementary material for: An ensemble approach for imbalanced multiclass malware classification using 1D-CNN
Source: PeerJ Comput Sci. 2023 Nov 14;9:e1677. doi: 10.7717/peerj-cs.1677 (PMC10702937; doi:10.7717/peerj-cs.1677)
Supplement: Supplemental Information 1 [file peerj-cs-09-1677-s001.zip]

Archive with 26 entries (24 files):
- SourceCode_for_An Ensemble Approach for Imbalanced Multiclass Malware Classification using 1D-CNN_R2/
- SourceCode_for_An Ensemble Approach for Imbalanced Multiclass Malware Classification using 1D-CNN_R2/API_DL_1DCNN_Base_Model.ipynb
- SourceCode_for_An Ensemble Approach for Imbalanced Multiclass Malware Classification using 1D-CNN_R2/API_CONV1D_modelDiagram_dataset_plots.ipynb
- SourceCode_for_An Ensemble Approach for Imbalanced Multiclass Malware Classification using 1D-CNN_R2/API_CONV1D_DownloaderVr.ipynb
- SourceCode_for_An Ensemble Approach for Imbalanced Multiclass Malware Classification using 1D-CNN_R2/API_CONV1D_VirusVr.ipynb
- SourceCode_for_An Ensemble Approach for Imbalanced Multiclass Malware Classification using 1D-CNN_R2/API_CONV1D_AdwareVr.ipynb
- SourceCode_for_An Ensemble Approach for Imbalanced Multiclass Malware Classification using 1D-CNN_R2/API_CONV1D_WormsVr.ipynb
- SourceCode_for_An Ensemble Approach for Imbalanced Multiclass Malware Classification using 1D-CNN_R2/.ipynb_checkpoints/
- SourceCode_for_An Ensemble Approach for Imbalanced Multiclass Malware Classification using 1D-CNN_R2/.ipynb_checkpoints/API_CONV1D_DownloaderVr-checkpoint.ipynb
- SourceCode_for_An Ensemble Approach for Imbalanced Multiclass Malware Classification using 1D-CNN_R2/.ipynb_checkpoints/API_CONV1D_WormsVr-checkpoint.ipynb
- SourceCode_for_An Ensemble Approach for Imbalanced Multiclass Malware Classification using 1D-CNN_R2/.ipynb_checkpoints/API_CONV1D_ensemble_All_OVR-checkpoint.ipynb
- SourceCode_for_An Ensemble Approach for Imbalanced Multiclass Malware Classification using 1D-CNN_R2/.ipynb_checkpoints/API_CONV1D_VirusVr-checkpoint.ipynb
- SourceCode_for_An Ensemble Approach for Imbalanced Multiclass Malware Classification using 1D-CNN_R2/.ipynb_checkpoints/API_CONV1D_TrojanVr-checkpoint.ipynb
- SourceCode_for_An Ensemble Approach for Imbalanced Multiclass Malware Classification using 1D-CNN_R2/.ipynb_checkpoints/API_CONV1D_DropperVr-checkpoint.ipynb
- SourceCode_for_An Ensemble Approach for Imbalanced Multiclass Malware Classification using 1D-CNN_R2/.ipynb_checkpoints/API_CONV1D_ensemble_All_OVR_save_EPSfiles-checkpoint.ipynb
- SourceCode_for_An Ensemble Approach for Imbalanced Multiclass Malware Classification using 1D-CNN_R2/.ipynb_checkpoints/API_CONV1D_AdwareVr-checkpoint.ipynb
- SourceCode_for_An Ensemble Approach for Imbalanced Multiclass Malware Classification using 1D-CNN_R2/.ipynb_checkpoints/API_CONV1D_BackdoorVr-checkpoint.ipynb
- SourceCode_for_An Ensemble Approach for Imbalanced Multiclass Malware Classification using 1D-CNN_R2/.ipynb_checkpoints/API_CONV1D_SpywareVr-checkpoint.ipynb
- SourceCode_for_An Ensemble Approach for Imbalanced Multiclass Malware Classification using 1D-CNN_R2/.ipynb_checkpoints/API_CONV1D_modelDiagram_dataset_plots-checkpoint.ipynb
- SourceCode_for_An Ensemble Approach for Imbalanced Multiclass Malware Classification using 1D-CNN_R2/API_CONV1D_DropperVr.ipynb
- SourceCode_for_An Ensemble Approach for Imbalanced Multiclass Malware Classification using 1D-CNN_R2/API_CONV1D_ensemble_All_OVR_save_EPSfiles.ipynb
- SourceCode_for_An Ensemble Approach for Imbalanced Multiclass Malware Classification using 1D-CNN_R2/API_CONV1D_TrojanVr.ipynb
- SourceCode_for_An Ensemble Approach for Imbalanced Multiclass Malware Classification using 1D-CNN_R2/API_CONV1D_BackdoorVr.ipynb
- SourceCode_for_An Ensemble Approach for Imbalanced Multiclass Malware Classification using 1D-CNN_R2/API_CONV1D_SpywareVr.ipynb
- SourceCode_for_An Ensemble Approach for Imbalanced Multiclass Malware Classification using 1D-CNN_R2/API_CONV1D_ensemble_vs_Base_mcnemar_test.ipynb
- Readme_for_SourceCode_details
