# Supplementary material for: An ensemble approach for imbalanced multiclass malware classification using 1D-CNN
Source: PeerJ Comput Sci. 2023 Nov 14;9:e1677. doi: 10.7717/peerj-cs.1677 (PMC10702937; doi:10.7717/peerj-cs.1677)
Supplement: Supplemental Information 1 [file peerj-cs-09-1677-s001.zip › SourceCode_for_An Ensemble Approach for Imbalanced Multiclass Malware Classification using 1D-CNN_R2/API_DL_1DCNN_Base_Model.ipynb]

# %% [code]
import pandas as pd
import numpy as np
from nltk.tokenize import word_tokenize
import string
import tensorflow as tf
from gensim.models import Word2Vec
from tensorflow.keras.preprocessing.text import Tokenizer
from keras.preprocessing.text import text_to_word_sequence
from tensorflow.keras.preprocessing.sequence import pad_sequences
from tensorflow.keras.layers import Embedding, Conv1D, MaxPooling1D, Flatten, Dense,GlobalMaxPool1D
from tensorflow.keras.models import Sequential
from sklearn.model_selection import train_test_split
from sklearn.preprocessing import StandardScaler
from sklearn.preprocessing import MinMaxScaler
import nltk
#import seaborn as sn
from sklearn import preprocessing    

# %% [code]
#Load the data
API_Data4=pd.DataFrame()
API_Data4['API_Sequence']=pd.read_csv('../all_analysis_data.txt',header=None)
API_Data4['MalwareType']=pd.read_csv('../apilabels.csv',header=None)
#API_Data3.head(5)
API_Data4.shape

# %% [code]
#Encode categorical label tonumerical label
MalwareLabel=preprocessing.LabelEncoder()
MalwareTypeId=MalwareLabel.fit_transform(API_Data4['MalwareType'])
API_Data4['MalwareTypeId']=MalwareTypeId

# %% [code]
print(API_Data4['MalwareTypeId'].unique)

# %% [code]
API_Data4.head(5)

# %% [code]
#count how many records in each class
for x in 0,1,2,3,4,5,6,7:
    print (x, len(API_Data4[API_Data4.MalwareTypeId==x]))

# %% [code]
def api_preprocess(API_text):
    API_token=text_to_word_sequence(API_text)
    return ' '.join(API_token)

# %% [code]
Full_Text4=API_Data4['API_Sequence']
Full_Text4.shape

# %% [code]
Full_Text4=Full_Text4.apply(api_preprocess)
Full_Text4.head()

# %% [code]
# Train the Word2Vec model
sentences3 = [sentence3.split() for sentence3 in Full_Text4]
w2v_model3 = Word2Vec(sentences3, window=10, min_count=2, vector_size=500, workers=4,sg=1)

# %% [code]
#w2v_model3.build_vocab(sentences3, progress_per=1000)

# %% [code]
#w2v_model3.corpus_count

# %% [code]
#w2v_model3.corpus_total_words

# %% [code]
#w2v_model3.train(sentences3, total_examples=w2v_model3.corpus_count, epochs=10)

# %% [code]
sentences3[4]

# %% [code]
print(len(sentences3))

# %% [code]
#w2v_model.wv.key_to_index 
w2v_model3.wv['deleteservice']

# %% [code]
w2v_model3.wv['wnetgetprovidernamew'].shape

# %% [code]
73139# Tokenize the text data
tokenizer = Tokenizer()

#It will first create a dictionary for the entire corpus (a mapping of each word token and its unique 
#integer index index) (Tokenizer.fit_on_text())
tokenizer.fit_on_texts(Full_Text4)

# %% [code]
tokenizer.word_index

# %% [code]
Mal_Class3=API_Data4['MalwareTypeId']
print(Mal_Class3)

# %% [code]
APIS3=API_Data4['API_Sequence']
print(APIS3)

# %% [code]
X_train3,X_test3, y_train3,y_test3=train_test_split(APIS3,Mal_Class3, test_size=0.2, random_state=38,stratify=Mal_Class3)

# %% [code]
print(X_train3)

# %% [code]
print(X_test3)

# %% [code]
print(y_train3)

# %% [code]
print(y_test3)

# %% [code]
#count of ppropertionate classes in train and test
from collections import Counter 
print('Train', Counter(y_train3))
print('Test', Counter(y_test3))

# %% [code]
#It can then use the corpus dictionary to convert words in each corpus text into 
#integer sequences (Tokenizer.texts_to_sequences())
X_train3 = tokenizer.texts_to_sequences(X_train3)
X_test3 = tokenizer.texts_to_sequences(X_test3)

# %% [code]
print(X_train3[4])

# %% [code]
print(X_test3[4])

# %% [code]
''''for row in X_train3:
   row.sort(reverse = True)'''

#Remove duplicates in each record
res=[]
X_trainf3=[]
for lst in X_train3:
    #print("Original List: ", lst)
    res=[*set(lst)]
    X_trainf3.append(res)
    #print("List after removing duplicate elements: ", res)

# %% [code]
X_train3=X_trainf3

# %% [code]
'''for row1 in X_test3:
   row1.sort(reverse = True)'''


#Remove duplicates in each record
res=[]
X_testf3=[]
for lst in X_test3:
    #print("Original List: ", lst)
    res=[*set(lst)]
    X_testf3.append(res)
    #print("List after removing duplicate elements: ", res)

# %% [code]
X_test3=X_testf3

# %% [code]
print(X_train3[4])

# %% [code]
print(X_test3[4])

# %% [code]
len(X_train3)

# %% [code]
len(X_test3)

# %% [code]
#print(y_train3[3])
y_train3.shape

# %% [code]
y_test3.shape

# %% [code]
print(y_train3[3])

# %% [code]
print(y_test3)

# %% [code]
#The dictionary is in Tokenizer.word_index
#Unique words i.e the vocab size
vocab_size3 = len(tokenizer.word_index) + 1

# %% [code]
# Pad the sequences to a fixed length   check for 10k,20k,30k,40k,50k
max_length3 = 150
X_train3 = pad_sequences(X_train3, 
                        maxlen=max_length3, 
                        padding='post')
X_test3 = pad_sequences(X_test3, 
                       maxlen=max_length3, 
                       padding='post')

# %% [code]
print(X_train3[3])

# %% [code]
len(X_train3)

# %% [code]
y_train3.shape

# %% [code]
print(X_test3[3])

# %% [code]
len(X_test3)

# %% [code]
y_test3.shape

# %% [code]
# Create a weight matrix for the embedding layer
embedding_matrix3 = np.zeros((vocab_size3, 500))
for word, i in tokenizer.word_index.items():
    if word in w2v_model3.wv:
        embedding_matrix3[i] = w2v_model3.wv[word]

# %% [code]
#w2v_model.wv.key_to_index 
w2v_model3.wv['deleteservice']


# %% [code]
embedding_matrix3[270]


# %% [code]
#MIN MAX SCALAR
#min_max_scaler=MinMaxScaler()
#embedding_matrix_scaled3=min_max_scaler.fit_transform(embedding_matrix3)

#STANDANRD SCALAR
scaler = StandardScaler()
embedding_matrix_scaled3 = scaler.fit_transform(embedding_matrix3)


#from sklearn.preprocessing import RobustScaler
#scaler = RobustScaler()
#embedding_matrix_scaled3 = scaler.fit_transform(embedding_matrix3)

# %% [code]
embedding_matrix_scaled3[270]

# %% [code]
print(vocab_size3)

# %% [code]
# Define the CNN model
model3 = Sequential()
model3.add(Embedding(vocab_size3, 500, 
                    weights=[embedding_matrix_scaled3], 
                    input_length=max_length3, 
                    #input_length=MAX_SEQUENCE_LENGTH,
                    trainable=False))
model3.add(Conv1D(64, 4, activation='relu'))
model3.add(Conv1D(128, 4, activation='relu'))
model3.add(MaxPooling1D(2))
model3.add(Conv1D(256, 4, activation='relu'))
model3.add(MaxPooling1D(2))
model3.add(Flatten())
model3.add(Dense(128, activation='relu'))
model3.add(Dense(8, activation='sigmoid'))

# %% [code]
model3.summary()

# %% [code]
model3.compile(optimizer='adam', loss='sparse_categorical_crossentropy', metrics=['accuracy'])

# %% [code]
model_history2=model3.fit(X_train3, y_train3, epochs=50, batch_size=32, validation_data=(X_test3, y_test3))

# %% [code]
 _, accuracy = model3.evaluate(X_test3, y_test3, batch_size=32, verbose=0)

# %% [code]
accuracy

# %% [code]
import matplotlib.pyplot as plt
pd.DataFrame(model_history2.history).plot(figsize=(9,6),xlim=[0,49],ylim=[0,2.5],grid=True,
                                       style=["r-+","r--","b-*","b--"])
plt.xlabel("EPOCH")
plt.yticks(np.arange(0, 2.5, 0.1))
plt.show()

# %% [code]
from sklearn.metrics import confusion_matrix, classification_report,accuracy_score, precision_score, recall_score, f1_score

# %% [code]
#X_train3 and X_test3   y_train3 y_test3 

#making test labels as numpy array
test_labels = np.array(y_test3)
#print (test_labels)

#evaluate print loss and accuracy 
#loss, accuracy = model3.evaluate(X_test3, y_test3)
#print('Test accuracy:' , accuracy * 100,'%')

#models prediction for X_test3 and give prediction probabilities as y_probs
y_probs = model3.predict(X_test3)

#Convert prediction probabilities into integers
y_preds = y_probs.argmax(axis=1)
#print (y_preds)


#Confusion matrix
cm=confusion_matrix(y_preds,test_labels)
print (cm)

# %% [code]
print(f'{classification_report(test_labels, y_preds)}')

# %% [code]
#Heatmapof the confusion matrix
import seaborn as sn
plt.figure(figsize = (10,7))
x_label=['Adware','Backdoor','Downloader','Dropper','Spyware','Trojan','Virus','Worms']
y_label=['Adware','Backdoor','Downloader','Dropper','Spyware','Trojan','Virus','Worms']
sn.heatmap(cm, annot=True,fmt='.3g',xticklabels=x_label, yticklabels=y_label)
plt.xlabel('Predicted')
plt.ylabel('Actual')
plt.savefig("CNN1D_Multiclass_StandardScalar_cfm.eps",format='eps',dpi=1200)

# %% [code]
import pickle
pickle.dump(model3, open('Base_1DCNN.pkl', 'wb'))

# %% [code]
CNN1D_Multiclass = pickle.load(open('Base_1DCNN.pkl', 'rb'))

# %% [code]
_, accuracy = CNN1D_Multiclass.evaluate(X_test3, y_test3, batch_size=32, verbose=0)
accuracy

# %% [code]
print (y_probs[1])

# %% [code]
#In this section we use a LabelBinarizer to binarize the target by one-hot-encoding in a OvR fashion. 
#This means that the target of shape (n_samples,) is mapped to a target of shape (n_samples, n_classes).
#FOR ROC PLOT
from sklearn.preprocessing import LabelBinarizer

label_binarizer = LabelBinarizer().fit(y_train3)
y_onehot_test = label_binarizer.transform(y_test3)
y_onehot_test.shape  # (n_samples, n_classes)

# %% [code]
label_binarizer.transform([7])

# %% [code]
class_of_interest = 3
class_id = np.flatnonzero(label_binarizer.classes_ == class_of_interest)[0]
class_id

# %% [code]
import matplotlib.pyplot as plt
from sklearn.metrics import RocCurveDisplay

RocCurveDisplay.from_predictions(
    y_onehot_test[:, class_id],
    y_probs[:,class_id],
    name=f"{class_of_interest} vs the rest",
    color="darkorange",
)
plt.plot([0, 1], [0, 1], "k--", label="chance level (AUC = 0.5)")
plt.axis("square")
plt.xlabel("False Positive Rate")
plt.ylabel("True Positive Rate")
plt.title("One-vs-Rest ROC curves")
plt.legend()
plt.show()

# %% [code]
print(f"y_score:\n{y_probs[0:2,:]}")
print()
print(f"y_score.ravel():\n{y_probs[0:2,:].ravel()}")

# %% [code]
RocCurveDisplay.from_predictions(
    y_onehot_test.ravel(),
    y_probs.ravel(),
    name="micro-average OvR",
    color="darkorange",
)
plt.plot([0, 1], [0, 1], "k--", label="chance level (AUC = 0.5)")
plt.axis("square")
plt.xlabel("False Positive Rate")
plt.ylabel("True Positive Rate")
plt.title("Micro-averaged One-vs-Rest\nReceiver Operating Characteristic")
plt.legend()
plt.show()

# %% [code]
from sklearn.metrics import roc_curve, auc

# store the fpr, tpr, and roc_auc for all averaging strategies
fpr, tpr, roc_auc = dict(), dict(), dict()
# Compute micro-average ROC curve and ROC area
fpr["micro"], tpr["micro"], _ = roc_curve(y_onehot_test.ravel(), y_probs.ravel())
roc_auc["micro"] = auc(fpr["micro"], tpr["micro"])

print(f"Micro-averaged One-vs-Rest ROC AUC score:\n{roc_auc['micro']:.2f}")

# %% [code]
n_classes=8
target_names=['Adware','Backdoor','Downloader','Dropper','Spyware','Trojan','Virus','Worms']
#ROC curve using the OvR macro-average
for i in range(n_classes):
    fpr[i], tpr[i], _ = roc_curve(y_onehot_test[:, i], y_probs[:, i])
    roc_auc[i] = auc(fpr[i], tpr[i])

fpr_grid = np.linspace(0.0, 1.0, 1000)

# Interpolate all ROC curves at these points
mean_tpr = np.zeros_like(fpr_grid)

for i in range(n_classes):
    mean_tpr += np.interp(fpr_grid, fpr[i], tpr[i])  # linear interpolation

# Average it and compute AUC
mean_tpr /= n_classes

fpr["macro"] = fpr_grid
tpr["macro"] = mean_tpr
roc_auc["macro"] = auc(fpr["macro"], tpr["macro"])

print(f"Macro-averaged One-vs-Rest ROC AUC score:\n{roc_auc['macro']:.2f}")

# %% [code]
#Plot all OvR ROC curves together
from itertools import cycle

fig, ax = plt.subplots(figsize=(8, 8))

plt.plot(
    fpr["micro"],
    tpr["micro"],
    label=f"micro-average ROC curve (AUC = {roc_auc['micro']:.2f})",
    color="deeppink",
    linestyle=":",
    linewidth=4,
)

plt.plot(
    fpr["macro"],
    tpr["macro"],
    label=f"macro-average ROC curve (AUC = {roc_auc['macro']:.2f})",
    color="navy",
    linestyle=":",
    linewidth=4,
)

colors = cycle(["aqua", "darkorange", "cornflowerblue","blue","red","magenta","green","cyan"])
for class_id, color in zip(range(n_classes), colors):
    RocCurveDisplay.from_predictions(
        y_onehot_test[:, class_id],
        y_probs[:, class_id],
        name=f"ROC curve for {target_names[class_id]}",
        color=color,
        ax=ax,
    )

plt.plot([0, 1], [0, 1], "k--",label="")
plt.axis("square")
plt.xlabel("False Positive Rate")
plt.ylabel("True Positive Rate")
#plt.title("Receiver Operating Characteristic\nto One-vs-Rest multiclass")
plt.yticks(np.arange(0, 1.1, 0.1))
plt.xticks(np.arange(0, 1.1, 0.1))
plt.legend()
plt.savefig("CNN1D_Multiclass_StandardScalar_ROC.eps",format='eps',dpi=1200)
plt.show()

# %% [code]
# precision recall curve
from sklearn.metrics import precision_recall_curve, roc_curve
target_names=['AdwareVr','BackdoorVr','DownloaderVr','DropperVr','SpywareVr','TrojanVr','VirusVr','WormsVr']
precision = dict()
recall = dict()
auc_score= dict()
plt.figure(figsize=(8,8))
for i in range(n_classes):
    precision[i], recall[i], _ = precision_recall_curve(y_onehot_test[:, i],
                                                        y_probs[:, i])
    auc_score[i] = auc(recall[i], precision[i])
    #labelname=f"target_names[i]+' '+str(round(auc_score[i],2))",
    labelname=target_names[i]+" (AUC="+str(round(auc_score[i],2))+")"
    plt.plot(recall[i], precision[i], lw=2, label=labelname)
    
#plt.plot([1, 0], [0, 0], "k--",label="")
plt.xlabel("Recall")
plt.ylabel("Precision")
#plt.legend(loc="best")
plt.yticks(np.arange(0, 1.1, 0.1))
plt.xticks(np.arange(0, 1.1, 0.1))
plt.legend()
#plt.title("precision vs. recall curve")
plt.savefig("CNN1D_Multiclass_StandardScalar_Pre_Recall.eps",format='eps',dpi=1200)
plt.show()

# %% [code]
hist_df = pd.DataFrame(model_history2.history) 

# %% [code]
hist_df

# %% [code]
pd.DataFrame(hist_df).plot(figsize=(9,6),xlim=[0,49],ylim=[0,2.5],grid=True,
                                       style=["r-+","r--","b-*","b--"])
plt.xlabel("EPOCH")
plt.yticks(np.arange(0, 2.5, 0.1))
plt.show()

# %% [code]
#For the model Diagram
tf.keras.utils.plot_model(
model3,
to_file="Base_model_multiclass_summary.png",
show_shapes=True,
show_dtype=False,
show_layer_names=True,
rankdir="TB",
expand_nested=True,
dpi=96,
layer_range=None,
show_layer_activations=True,
)

# %% [code]
