# Supplementary material for: An ensemble approach for imbalanced multiclass malware classification using 1D-CNN
Source: PeerJ Comput Sci. 2023 Nov 14;9:e1677. doi: 10.7717/peerj-cs.1677 (PMC10702937; doi:10.7717/peerj-cs.1677)
Supplement: Supplemental Information 1 [file peerj-cs-09-1677-s001.zip › SourceCode_for_An Ensemble Approach for Imbalanced Multiclass Malware Classification using 1D-CNN_R2/API_CONV1D_modelDiagram_dataset_plots.ipynb]

# %% [code]
import pandas as pd
import numpy as np
from nltk.tokenize import word_tokenize
import string
import tensorflow as tf
from gensim.models import Word2Vec
from tensorflow.keras.preprocessing.text import Tokenizer
from keras.preprocessing.text import text_to_word_sequence
from tensorflow.keras.preprocessing.sequence import pad_sequences
from tensorflow.keras.layers import Embedding, Conv1D, MaxPooling1D, Flatten, Dense,GlobalMaxPool1D
from tensorflow.keras.models import Sequential
from sklearn.model_selection import train_test_split
from sklearn.preprocessing import StandardScaler
from sklearn.preprocessing import MinMaxScaler
import nltk
#import seaborn as sn
from sklearn import preprocessing 
from sklearn.pipeline import Pipeline
from sklearn.model_selection import GridSearchCV
from sklearn.ensemble import VotingClassifier
import pickle
from sklearn.metrics import confusion_matrix, classification_report,accuracy_score, precision_score, recall_score, f1_score
from sklearn.model_selection import cross_val_score

# %% [code]
vocab_size=280

# %% [code]
max_length=150

# %% [code]
embedding_matrix = np.zeros((vocab_size, 500))

# %% [code]
# Define the CNN model
def construct_model():
    model = Sequential()
    model.add(Embedding(vocab_size, 500, 
                        weights=[embedding_matrix], 
                        input_length=max_length, 
                        #input_length=MAX_SEQUENCE_LENGTH,
                        trainable=False))
    model.add(Conv1D(64, 4,  activation='relu'))
    model.add(Conv1D(128, 4, activation='relu'))
    model.add(MaxPooling1D(2))
    model.add(Conv1D(256, 4, activation='relu'))
    model.add(MaxPooling1D(2))
    model.add(Flatten())
    model.add(Dense(128, activation='relu'))
    model.add(Dense(2, activation = 'sigmoid'))
    return model


# %% [code]
model=construct_model()

# %% [code]
model.summary()

# %% [code]
import visualkeras
from PIL import ImageFont
font = ImageFont.truetype("/home/bichitrananda/API_Project/Arial.ttf", 64, encoding="unic")
visualkeras.layered_view(model,legend=True,spacing=60,scale_xy=1, scale_z=1, max_z=100, to_file='output_with_legend.png')# display using your system viewer
#visualkeras.layered_view(model,scale_xy=1, scale_z=1, max_z=100, to_file='output.png')# display using your system viewer

# %% [code]
tf.keras.utils.plot_model(
model,
to_file="model_summary.png",
show_shapes=True,
show_dtype=False,
show_layer_names=True,
rankdir="TB",
expand_nested=True,
dpi=96,
layer_range=None,
show_layer_activations=True,
)

# %% [code]
#Load the data
API_Data=pd.DataFrame()
API_Data['API_Sequence']=pd.read_csv('../all_analysis_data.txt',header=None)
API_Data['MalwareType']=pd.read_csv('../apilabels.csv',header=None)
API_Data.head(5)
API_Data.shape

# %% [code]
#Encode categorical label tonumerical label
MalwareLabel=preprocessing.LabelEncoder()
MalwareTypeId=MalwareLabel.fit_transform(API_Data['MalwareType'])
API_Data['MalwareTypeId']=MalwareTypeId

# %% [code]
API_Data.head(25)

# %% [code]
#count how many records in each class
for x in 0,1,2,3,4,5,6,7:
    print (x, len(API_Data[API_Data.MalwareTypeId==x]))

# %% [code]
import numpy as np
#Count no of API calls in each row
record_length=[]
for ind,row in API_Data.iterrows():
    text=row["API_Sequence"]
    x=len(text.split())
    record_length.append(x)
    
print(len(record_length))

# %% [code]
#Counter names to be understood from the respective comment
cnt_5k=0   #less than 500
cnt_10k=0  # >=500 and <1k
cnt_20k=0  #>=1k and <2k
cnt_50k=0  #>=2k and <10k
cnt_100k=0 #>=10k and <50k
cnt_101k=0 #>=50k
for val in record_length:
    if(val>=50000):
        cnt_101k=cnt_101k+1
    elif(val>=10000):
        cnt_100k=cnt_100k+1
    elif(val>=2000):
        cnt_50k=cnt_50k+1
    elif(val>=1000):
        cnt_20k=cnt_20k+1
    elif(val>=500):
        cnt_10k=cnt_10k+1
    else:
        cnt_5k=cnt_5k+1

# %% [code]
print(cnt_5k," ",cnt_10k," ",cnt_20k," ",cnt_50k," ",cnt_100k," ",cnt_101k)

# %% [code]
import numpy as np
import matplotlib.pyplot as plt
 
def addlabels(x,y):
    for i in range(len(x)):
        plt.text(i, y[i], y[i], ha = 'center')

# creating the dataset
data = {'<500':cnt_5k, '>=500 & <1k':cnt_10k, '>=1k & <2k':cnt_20k,
        '>=2k & <10k':cnt_50k, '>=10k & <50k':cnt_100k, '>=50k':cnt_101k}

ranges = list(data.keys())
values = list(data.values())

fig = plt.figure(figsize = (9, 5))
addlabels(ranges, values)

 
# creating the bar plot
plt.bar(ranges, values, width = 0.3)
 
plt.xlabel("Length of API Sequence in Mal-API-2019 ")
plt.ylabel("No. of Malware sample in the range")
#plt.title("Length Distribution for Malware Samples")
plt.show()
#plt.savefig("API_Length_Distribution_original.eps",format='eps',dpi=1200)

# %% [code]
# creating the dataset
data = {'<500':cnt_5k, '>=500 & <1k':cnt_10k, '>=1k & <2k':cnt_20k,
        '>=2k & <10k':cnt_50k, '>=10k & <50k':cnt_100k, '>=50k':cnt_101k}

y = list(data.keys())
x = list(data.values())

# Plot horizontal bar chart
plt.figure(figsize = (12, 4))
bars = plt.barh(y,x)
# To get data labels
for  bar in bars:
    width = bar.get_width()
    label_y = bar.get_y() + bar.get_height() / 2
    plt.text(width, label_y, s=f'{width}')
    
# Define axes labels
plt.xlabel("No. of Malware sample in the range")
plt.ylabel("Length of API Sequence in Mal-API-2019 ")
# Display a bar chart
    
#plt.show()
plt.savefig("API_Length_Distribution_original.eps",format='eps',dpi=1200)

# %% [code]
# Define Data
y = ["Adware", "Spyware", "Dropper", "Backdoor", "Downloader", "Trojan", "Virus", "Worms"]
x = [379, 832, 891, 1001, 1001, 1001, 1001,1001]


# Plot horizontal bar chart
plt.figure(figsize = (12, 4))
bars = plt.barh(y,x)

# To get data labels

for  bar in bars:
    width = bar.get_width()
    label_y = bar.get_y() + bar.get_height() / 2
    plt.text(width, label_y, s=f'{width}')
    
# Define axes labels

plt.xlabel("Count of Malware")
plt.ylabel("Malware Class")

# Display a bar chart
    
#plt.show()

plt.savefig("Malware_Class_Distribution.eps",format='eps',dpi=1200)

# %% [code]
Full_Text=API_Data['API_Sequence']
Full_Text.shape

# %% [code]
def api_preprocess(API_text):
    API_token=text_to_word_sequence(API_text)
    return ' '.join(API_token)

# %% [code]
Full_Text=Full_Text.apply(api_preprocess)

# %% [code]
#Method to remove duplicate API
def remove_duplicate(api_text):
    return ' '.join(dict.fromkeys(api_text.split()))

# %% [code]
#Call method to remove Duplicate API
Full_Text=Full_Text.apply(remove_duplicate)

# %% [code]
#Count no of API calls in each row
record_length1=[]
for row in Full_Text:
    text=row
    x=len(text.split())
    record_length1.append(x)

# %% [code]
print(len(record_length1))

# %% [code]
print (record_length1[1])

# %% [code]
Full_Text[1]

# %% [code]
print(record_length1)

# %% [code]
#Counter names to be understood from the respective comment
cnt_20=0   #less than 20
cnt_40=0  # >20 and <40
cnt_60=0  #>=40 and <60
cnt_80=0  #>=60 and <80
cnt_100=0 #>=80 and <100
cnt_120=0 #>=100 and <120
cnt_121=0 #>=120
for val in record_length1:
    if(val>=150):
        cnt_121=cnt_121+1
    elif(val>=125):
        cnt_120=cnt_120+1
    elif(val>=100):
        cnt_100=cnt_100+1
    elif(val>=75):
        cnt_80=cnt_80+1
    elif(val>=50):
        cnt_60=cnt_60+1
    elif(val>=25):
        cnt_40=cnt_40+1
    else:
        cnt_20=cnt_20+1

# %% [code]
print(cnt_20," ",cnt_40," ",cnt_60," ",cnt_80," ",cnt_100," ",cnt_120," ",cnt_121)

# %% [code]


# creating the dataset
data = {'<25':cnt_20, '>=25 & <50':cnt_40, '>=50 & <75':cnt_60,
        '>=75 & <100':cnt_80, '>=100 & <125':cnt_100, '>=125 & <150':cnt_120,'>=150':cnt_121 }
y = list(data.keys())
x = list(data.values())

# Plot horizontal bar chart
plt.figure(figsize = (12, 4))
bars = plt.barh(y,x)
# To get data labels
for  bar in bars:
    width = bar.get_width()
    label_y = bar.get_y() + bar.get_height() / 2
    plt.text(width, label_y, s=f'{width}')
    
# Define axes labels
plt.xlabel("No. of Malware sample in the range")
plt.ylabel("Length of API Sequence in Processed Dataset ")
# Display a bar chart
    
#plt.show()

plt.savefig("API_Length_Distribution_processed.eps",format='eps',dpi=1000)

# %% [code]


# %% [code]
