# Supplementary material for: An ensemble approach for imbalanced multiclass malware classification using 1D-CNN
Source: PeerJ Comput Sci. 2023 Nov 14;9:e1677. doi: 10.7717/peerj-cs.1677 (PMC10702937; doi:10.7717/peerj-cs.1677)
Supplement: Supplemental Information 1 [file peerj-cs-09-1677-s001.zip › SourceCode_for_An Ensemble Approach for Imbalanced Multiclass Malware Classification using 1D-CNN_R2/API_CONV1D_TrojanVr.ipynb]

# %% [code]
import pandas as pd
import numpy as np
from nltk.tokenize import word_tokenize
import string
import tensorflow as tf
from gensim.models import Word2Vec
from tensorflow.keras.preprocessing.text import Tokenizer
from keras.preprocessing.text import text_to_word_sequence
from tensorflow.keras.preprocessing.sequence import pad_sequences
from tensorflow.keras.layers import Embedding, Conv1D, MaxPooling1D, Flatten, Dense,GlobalMaxPool1D
from tensorflow.keras.models import Sequential
from sklearn.model_selection import train_test_split
from sklearn.preprocessing import StandardScaler
from sklearn.preprocessing import MinMaxScaler
import nltk
#import seaborn as sn
from sklearn import preprocessing 
from sklearn.pipeline import Pipeline
from sklearn.model_selection import GridSearchCV
from sklearn.ensemble import VotingClassifier
import pickle
from sklearn.metrics import confusion_matrix, classification_report,accuracy_score, precision_score, recall_score, f1_score
from sklearn.model_selection import cross_val_score

# %% [code]
#Load the data
API_Data=pd.DataFrame()
API_Data['API_Sequence']=pd.read_csv('../all_analysis_data.txt',header=None)
API_Data['MalwareType']=pd.read_csv('../apilabels.csv',header=None)
API_Data.head(5)
API_Data.shape

# %% [code]
#Encode categorical label tonumerical label
MalwareLabel=preprocessing.LabelEncoder()
MalwareTypeId=MalwareLabel.fit_transform(API_Data['MalwareType'])
API_Data['MalwareTypeId']=MalwareTypeId

# %% [code]
print(API_Data['MalwareTypeId'].unique)

# %% [code]
API_Data.head(5)

# %% [code]
#to check how many in each type
#records = API_Data.loc[API_Data['MalwareTypeId'] == 7]
#print (records)


# %% [code]
API_Data['MalwareTypeId'].mask(API_Data['MalwareTypeId'] == 0, 0, inplace=True)
API_Data['MalwareTypeId'].mask(API_Data['MalwareTypeId'] == 1, 0, inplace=True)
API_Data['MalwareTypeId'].mask(API_Data['MalwareTypeId'] == 2, 0, inplace=True)
API_Data['MalwareTypeId'].mask(API_Data['MalwareTypeId'] == 3, 0, inplace=True)
API_Data['MalwareTypeId'].mask(API_Data['MalwareTypeId'] == 4, 0, inplace=True)
API_Data['MalwareTypeId'].mask(API_Data['MalwareTypeId'] == 5, 1, inplace=True)
API_Data['MalwareTypeId'].mask(API_Data['MalwareTypeId'] == 6, 0, inplace=True)
API_Data['MalwareTypeId'].mask(API_Data['MalwareTypeId'] == 7, 0, inplace=True)
#Trojan  is class1 rest all is class0   i.e. Trojan vs. Rest

# %% [code]
API_Data.head(25)

# %% [code]
#Count no of API calls in each row
#large=900000
#largest=0
#cnt1=0
#cnt2=0
#for ind,row in API_Data.iterrows():
#    text=row["API_Sequence"]
#    x=len(text.split())
#    if x>largest:
#        largest=x
#    if x>=large:
#        cnt1=cnt1+1
#    if x<large:
#        cnt2=cnt2+1
#print(largest,cnt1,cnt2)

# %% [code]
#count how many records in each class
for x in 0,1:
    print (x, len(API_Data[API_Data.MalwareTypeId==x]))

# %% [code]
#print unique alware type
#API_Data.MalwareType.unique()

# %% [code]
def api_preprocess(API_text):
    API_token=text_to_word_sequence(API_text)
    return ' '.join(API_token)

# %% [code]
Full_Text=API_Data['API_Sequence']
Full_Text.shape

# %% [code]
Full_Text=Full_Text.apply(api_preprocess)
Full_Text.head()

# %% [code]
# Train the Word2Vec model
sentences = [sentence.split() for sentence in Full_Text]
w2v_model = Word2Vec(sentences, window=10, min_count=1, vector_size=500, workers=4,sg=1) #WINDOW=5, VEC=300

# %% [code]
#w2v_model.build_vocab(sentences, progress_per=1000)

# %% [code]
#w2v_model.corpus_count

# %% [code]
#w2v_model.corpus_total_words

# %% [code]
#w2v_model.train(sentences, total_examples=w2v_model.corpus_count, epochs=10)

# %% [code]
sentences[4]

# %% [code]
print(len(sentences))

# %% [code]
#w2v_model.wv.key_to_index 
w2v_model.wv['deleteservice']

# %% [code]
w2v_model.wv['wnetgetprovidernamew'].shape

# %% [code]
# Tokenize the text data
tokenizer = Tokenizer()

#It will first create a dictionary for the entire corpus (a mapping of each word token and its unique 
#integer index index) (Tokenizer.fit_on_text())
tokenizer.fit_on_texts(Full_Text)

# %% [code]
tokenizer.word_index

# %% [code]
Mal_Class=API_Data['MalwareTypeId']
print(Mal_Class)

# %% [code]
APIS=API_Data['API_Sequence']
print(APIS)

# %% [code]
X_train,X_test, y_train,y_test=train_test_split(APIS,Mal_Class, test_size=0.2, random_state=38,
                                                stratify=Mal_Class)

# %% [code]
print(X_train)

# %% [code]
print(X_test)

# %% [code]
print(y_train)

# %% [code]
y_train

# %% [code]
#count of ppropertionate classes in train and test
from collections import Counter 
print('Train', Counter(y_train))
print('Test', Counter(y_test))

# %% [code]
print(y_test)

# %% [code]
#It can then use the corpus dictionary to convert words in each corpus text into 
#integer sequences (Tokenizer.texts_to_sequences())
X_train = tokenizer.texts_to_sequences(X_train)
X_test = tokenizer.texts_to_sequences(X_test)

# %% [code]
print(X_train[4])

# %% [code]
print(X_test[4])

# %% [code]
#for row in X_train:
#   row.sort(reverse = True)

#Remove duplicates in each record
res=[]
X_trainf=[]
for lst in X_train:
    #print("Original List: ", lst)
    res=[*set(lst)]
    X_trainf.append(res)
    #print("List after removing duplicate elements: ", res)

# %% [code]
#for row1 in X_test:
#   row1.sort(reverse = True)


#Remove duplicates in each record
res=[]
X_testf=[]
for lst in X_test:
    #print("Original List: ", lst)
    res=[*set(lst)]
    X_testf.append(res)
    #print("List after removing duplicate elements: ", res)

# %% [code]
len(X_trainf)

# %% [code]
len(X_testf)

# %% [code]
#print(y_train[3])
y_train.shape

# %% [code]
y_test.shape

# %% [code]
print(y_train)

# %% [code]
print(y_test)

# %% [code]
#The dictionary is in Tokenizer.word_index
#Unique words i.e the vocab size
vocab_size = len(tokenizer.word_index) + 1

# %% [code]
# Pad the sequences to a fixed length   check for 10k,20k,30k,40k,50k
max_length = 150
X_train = pad_sequences(X_trainf, 
                        maxlen=max_length, 
                        padding='post')
X_test = pad_sequences(X_testf, 
                       maxlen=max_length, 
                       padding='post')

# %% [code]
print(X_train[3])

# %% [code]
len(X_train)

# %% [code]
y_train.shape

# %% [code]
print(X_test[3])

# %% [code]
len(X_test)

# %% [code]
y_test.shape

# %% [code]
# Create a weight matrix for the embedding layer
embedding_matrix = np.zeros((vocab_size, 500))
for word, i in tokenizer.word_index.items():
    if word in w2v_model.wv:
        embedding_matrix[i] = w2v_model.wv[word]

# %% [code]
#w2v_model.wv.key_to_index 
w2v_model.wv['deleteservice']


# %% [code]
embedding_matrix[270]


# %% [code]
#MIN MAX SCALAR
#min_max_scaler=MinMaxScaler()
#embedding_matrix_scaled=min_max_scaler.fit_transform(embedding_matrix)
#STANDANRD SCALAR
#from sklearn.preprocessing import StandardScaler
#scaler = StandardScaler()
#embedding_matrix_scaled = scaler.fit_transform(embedding_matrix)

# %% [code]
embedding_matrix[270]

# %% [code]
print(vocab_size)

# %% [code]
#count of ppropertionate classes in train and test
from collections import Counter 
print('Train', Counter(y_train))
print('Test', Counter(y_test))

# %% [code]
# Define the CNN model
model = Sequential()
model.add(Embedding(vocab_size, 500, 
                    weights=[embedding_matrix], 
                    input_length=max_length, 
                    #input_length=MAX_SEQUENCE_LENGTH,
                    trainable=False))
model.add(Conv1D(64, 4, activation='relu'))
model.add(Conv1D(128, 4, activation='relu'))
model.add(MaxPooling1D(2))
model.add(Conv1D(256, 4, activation='relu'))
model.add(MaxPooling1D(2))
model.add(Flatten())
model.add(Dense(128, activation='relu'))
model.add(Dense(2, activation = 'sigmoid'))

# %% [code]
model.summary()

# %% [code]
#model.compile(optimizer='adam', loss='binary_crossentropy', metrics=['accuracy'])
model.compile(optimizer='adam', loss='sparse_categorical_crossentropy', metrics=['accuracy'])

# %% [code]
model_history1=model.fit(X_train, y_train, epochs=50, batch_size=32, validation_data=(X_test, y_test))

# %% [code]
 _, accuracy = model.evaluate(X_test, y_test, batch_size=32, verbose=0)

# %% [code]
accuracy

# %% [code]
pickle.dump(model, open('Trojan_vs_Rest.pkl', 'wb'))

# %% [code]
Trojan_vs_Rest = pickle.load(open('Trojan_vs_Rest.pkl', 'rb'))

# %% [code]
 _, accuracy = Trojan_vs_Rest.evaluate(X_test, y_test, batch_size=32, verbose=0)

# %% [code]
accuracy

# %% [code]

#making test labels as numpy array
test_labels = np.array(y_test)
#print (test_labels)

#evaluate print loss and accuracy 
#loss, accuracy = model3.evaluate(X_test3, y_test3)
#print('Test accuracy:' , accuracy * 100,'%')

#models prediction for X_test3 and give prediction probabilities as y_probs
y_probs = Trojan_vs_Rest.predict(X_test)
print (y_probs[0])
print (y_probs[1])
print (y_probs[2])


#Convert prediction probabilities into integers
y_preds = y_probs.argmax(axis=1)

print (y_preds[0])
print (y_preds[1])
print (y_preds[2])


#Confusion matrix
cm=confusion_matrix(y_preds,test_labels)
print (cm)

# %% [code]
print(f'{classification_report(test_labels, y_preds)}')

# %% [code]
#Heatmapof the confusion matrix
import matplotlib.pyplot as plt
import seaborn as sn
import matplotlib.pyplot as plt
plt.figure(figsize = (10,7))
sn.heatmap(cm, annot=True,fmt='.4g')
plt.xlabel('Predicted')
plt.ylabel('Actual')

# %% [code]
print (y_probs[5])

# %% [code]
#ROC and AUC
import matplotlib.pyplot as plt
from sklearn.metrics import roc_curve
from sklearn.metrics import roc_auc_score
pos_probs = y_probs[:, 1]

# plot no skill roc curve
plt.plot([0, 1], [0, 1], linestyle='--')
# calculate roc curve for model
fpr, tpr, _ = roc_curve(y_test, pos_probs)
roc_auc = roc_auc_score(y_test, pos_probs)
# plot model roc curve
labelname='1D-CNN TrojanVr '+ str(round(roc_auc,2))
plt.plot(fpr, tpr, marker='.', label=labelname)
# axis labels
plt.xlabel('False Positive Rate')
plt.ylabel('True Positive Rate')
# show the legend
plt.legend()
# show the plot
plt.savefig("TrojanVr_ROC_AUC.eps",format='eps',dpi=1200)
#plt.show()

# %% [code]
#Precision-Recall Curves and AUC
import matplotlib.pyplot as plt
from sklearn.metrics import precision_recall_curve
from sklearn.metrics import auc
# retrieve just the probabilities for the positive class
pos_probs = y_probs[:, 1]
# calculate the no skill line as the proportion of the positive class
no_skill = len(Mal_Class[Mal_Class==1]) / len(Mal_Class)
# plot the no skill precision-recall curve
plt.plot([0, 1], [no_skill, no_skill], linestyle='--', label='')
# calculate model precision-recall curve
precision, recall, _ = precision_recall_curve(y_test, pos_probs)
auc_score = auc(recall, precision)
labelname='1D-CNN TrojanVr '+ str(round(auc_score,2))
# plot the model precision-recall curve
plt.plot(recall, precision, marker='.', label=labelname)
# axis labels
plt.xlabel('Recall')
plt.ylabel('Precision')
# show the legend
plt.legend()
# show the plot
plt.savefig("TrojanVr_Precision_Recall.eps",format='eps',dpi=1200)
plt.show()

# %% [code]
#Save model history output as a file  
with open('/home/bichitrananda/API_Project/CNN1D_binary_then_Ensemble/history_Trojan_v_r', 'wb') as history_Trojan_v_r:
    pickle.dump(model_history1.history, history_Trojan_v_r)

# %% [code]
#load model history from a file to history object to plot in future
with open('/home/bichitrananda/API_Project/CNN1D_binary_then_Ensemble/history_Trojan_v_r', "rb") as history_Trojan_v_r:
    history1 = pickle.load(history_Trojan_v_r)

# %% [code]
#Plot using the loaded history object from file
import matplotlib.pyplot as plt
hist_df = pd.DataFrame(history1) 
hist_df.plot(figsize=(8,6),xlim=[0,49],ylim=[0,1],grid=True,
                                       style=["r--","r-*","b-","b-*"])
plt.xlabel("EPOCH")
plt.yticks(np.arange(0, 1.2, 0.1))
plt.title("Trojan-vs-Rest")
plt.savefig("TrojanVr_val_loss.eps",format='eps',dpi=1200)
#plt.show()

# %% [code]
hist_df

# %% [code]
