# Supplementary material for: An ensemble approach for imbalanced multiclass malware classification using 1D-CNN
Source: PeerJ Comput Sci. 2023 Nov 14;9:e1677. doi: 10.7717/peerj-cs.1677 (PMC10702937; doi:10.7717/peerj-cs.1677)
Supplement: Supplemental Information 1 [file peerj-cs-09-1677-s001.zip › SourceCode_for_An Ensemble Approach for Imbalanced Multiclass Malware Classification using 1D-CNN_R2/API_CONV1D_ensemble_vs_Base_mcnemar_test.ipynb]

# %% [code]
import pandas as pd
import numpy as np
from nltk.tokenize import word_tokenize
import string
import tensorflow as tf
from gensim.models import Word2Vec
from tensorflow.keras.preprocessing.text import Tokenizer
from keras.preprocessing.text import text_to_word_sequence
from tensorflow.keras.preprocessing.sequence import pad_sequences
from tensorflow.keras.layers import Embedding, Conv1D, MaxPooling1D, Flatten, Dense,GlobalMaxPool1D
from tensorflow.keras.models import Sequential
from sklearn.model_selection import train_test_split
from sklearn.preprocessing import StandardScaler
from sklearn.preprocessing import MinMaxScaler
import nltk
#import seaborn as sn
from sklearn import preprocessing 
from sklearn.pipeline import Pipeline
from sklearn.model_selection import GridSearchCV
from sklearn.ensemble import VotingClassifier
import pickle
from sklearn.metrics import confusion_matrix, classification_report,accuracy_score, precision_score, recall_score, f1_score
from sklearn.model_selection import cross_val_score

# %% [code]
#Load the data
API_Data=pd.DataFrame()
API_Data['API_Sequence']=pd.read_csv('../all_analysis_data.txt',header=None)
API_Data['MalwareType']=pd.read_csv('../apilabels.csv',header=None)
API_Data.head(5)
API_Data.shape

# %% [code]
#Encode categorical label tonumerical label
MalwareLabel=preprocessing.LabelEncoder()
MalwareTypeId=MalwareLabel.fit_transform(API_Data['MalwareType'])
API_Data['MalwareTypeId']=MalwareTypeId

# %% [code]
print(API_Data['MalwareTypeId'].unique)

# %% [code]
API_Data.head(5)

# %% [code]
#count how many records in each class
for x in 0,1,2,3,4,5,6,7:
    print (x, len(API_Data[API_Data.MalwareTypeId==x]))

# %% [code]
def api_preprocess(API_text):
    API_token=text_to_word_sequence(API_text)
    return ' '.join(API_token)

# %% [code]
Full_Text=API_Data['API_Sequence']
Full_Text.shape

# %% [code]
Full_Text=Full_Text.apply(api_preprocess)
Full_Text.head()

# %% [code]
# Train the Word2Vec model
sentences = [sentence.split() for sentence in Full_Text]
w2v_model = Word2Vec(sentences, window=10, min_count=1, vector_size=500, workers=4,sg=1) #WINDOW=5, VEC=300

# %% [code]
#w2v_model.build_vocab(sentences, progress_per=1000)

# %% [code]
#w2v_model.corpus_count

# %% [code]
#w2v_model.corpus_total_words

# %% [code]
#w2v_model.train(sentences, total_examples=w2v_model.corpus_count, epochs=10)

# %% [code]
sentences[4]

# %% [code]
print(len(sentences))

# %% [code]
#w2v_model.wv.key_to_index 
w2v_model.wv['deleteservice']

# %% [code]
w2v_model.wv['wnetgetprovidernamew'].shape

# %% [code]
# Tokenize the text data
tokenizer = Tokenizer()

#It will first create a dictionary for the entire corpus (a mapping of each word token and its unique 
#integer index index) (Tokenizer.fit_on_text())
tokenizer.fit_on_texts(Full_Text)

# %% [code]
tokenizer.word_index

# %% [code]
Mal_Class=API_Data['MalwareTypeId']
print(Mal_Class)

# %% [code]
APIS=API_Data['API_Sequence']
print(APIS)

# %% [code]
X_train,X_test, y_train,y_test=train_test_split(APIS,Mal_Class, test_size=0.2, random_state=38,
                                                stratify=Mal_Class)

# %% [code]
print(X_train)

# %% [code]
print(X_test)

# %% [code]
print(y_train)

# %% [code]
y_train

# %% [code]
#count of ppropertionate classes in train and test
from collections import Counter 
print('Train', Counter(y_train))
print('Test', Counter(y_test))

# %% [code]
print(y_test)

# %% [code]
#It can then use the corpus dictionary to convert words in each corpus text into 
#integer sequences (Tokenizer.texts_to_sequences())
X_train = tokenizer.texts_to_sequences(X_train)
X_test = tokenizer.texts_to_sequences(X_test)

# %% [code]
print(X_train[4])

# %% [code]
print(X_test[4])

# %% [code]
#for row in X_train:
#   row.sort(reverse = True)

#Remove duplicates in each record
res=[]
X_trainf=[]
for lst in X_train:
    #print("Original List: ", lst)
    res=[*set(lst)]
    X_trainf.append(res)
    #print("List after removing duplicate elements: ", res)

# %% [code]
#for row1 in X_test:
#   row1.sort(reverse = True)


#Remove duplicates in each record
res=[]
X_testf=[]
for lst in X_test:
    #print("Original List: ", lst)
    res=[*set(lst)]
    X_testf.append(res)
    #print("List after removing duplicate elements: ", res)

# %% [code]
len(X_trainf)

# %% [code]
len(X_testf)

# %% [code]
#print(y_train[3])
y_train.shape

# %% [code]
y_test.shape

# %% [code]
print(y_train)

# %% [code]
print(y_test)

# %% [code]
#The dictionary is in Tokenizer.word_index
#Unique words i.e the vocab size
vocab_size = len(tokenizer.word_index) + 1

# %% [code]
# Pad the sequences to a fixed length   check for 10k,20k,30k,40k,50k
max_length = 150
X_train = pad_sequences(X_trainf, 
                        maxlen=max_length, 
                        padding='post')
X_test = pad_sequences(X_testf, 
                       maxlen=max_length, 
                       padding='post')

# %% [code]
print(X_train[3])

# %% [code]
len(X_train)

# %% [code]
y_train.shape

# %% [code]
print(X_test[3])

# %% [code]
len(X_test)

# %% [code]
y_test.shape

# %% [code]
# Create a weight matrix for the embedding layer
embedding_matrix = np.zeros((vocab_size, 500))
for word, i in tokenizer.word_index.items():
    if word in w2v_model.wv:
        embedding_matrix[i] = w2v_model.wv[word]

# %% [code]
#w2v_model.wv.key_to_index 
w2v_model.wv['deleteservice']


# %% [code]
embedding_matrix[270]


# %% [code]
#count of ppropertionate classes in train and test
from collections import Counter 
print('Train', Counter(y_train))
print('Test', Counter(y_test))

# %% [code]


# %% [code]
#MIN MAX SCALAR
#min_max_scaler=MinMaxScaler()
#embedding_matrix_scaled=min_max_scaler.fit_transform(embedding_matrix)
#STANDANRD SCALAR
#from sklearn.preprocessing import StandardScaler
#scaler = StandardScaler()
#embedding_matrix_scaled = scaler.fit_transform(embedding_matrix)

# %% [code]
embedding_matrix[270]

# %% [code]
print(vocab_size)

# %% [code]
# The CNN model used for 8 oVr models
'''model = Sequential()
model.add(Embedding(vocab_size, 500, 
                    weights=[embedding_matrix], 
                    input_length=max_length, 
                    #input_length=MAX_SEQUENCE_LENGTH,
                    trainable=False))
model.add(Conv1D(64, 4, activation='relu'))
model.add(Conv1D(128, 4, activation='relu'))
model.add(MaxPooling1D(2))
model.add(Conv1D(256, 4, activation='relu'))
model.add(MaxPooling1D(2))
model.add(Flatten())
model.add(Dense(128, activation='relu'))
model.add(Dense(2, activation = 'sigmoid'))'''

# %% [code]
#model.summary()

# %% [code]
#model.compile(optimizer='adam', loss='binary_crossentropy', metrics=['accuracy'])
#model.compile(optimizer='adam', loss='sparse_categorical_crossentropy', metrics=['accuracy'])

# %% [code]
#model_history1=model.fit(X_train, y_train, epochs=50, batch_size=32, validation_data=(X_test, y_test))

# %% [code]
# _, accuracy = model.evaluate(X_test, y_test, batch_size=32, verbose=0)

# %% [code]
#accuracy

# %% [code]
#pickle.dump(model, open('Backdoor_vs_Rest.pkl', 'wb'))

# %% [code]
#Backdoor_vs_Rest = pickle.load(open('Backdoor_vs_Rest.pkl', 'rb'))

# %% [code]
# _, accuracy = Backdoor_vs_Rest.evaluate(X_test, y_test, batch_size=32, verbose=0)

# %% [code]
#accuracy

# %% [code]
#Load the pretrained 8 oVr models to ensemble
Backdoor_vs_Rest = pickle.load(open('Backdoor_vs_Rest.pkl', 'rb'))
Adware_vs_Rest = pickle.load(open('Adware_vs_Rest.pkl', 'rb'))
Downloader_vs_Rest = pickle.load(open('Downloader_vs_Rest.pkl', 'rb'))
Dropper_vs_Rest = pickle.load(open('Dropper_vs_Rest.pkl', 'rb'))
Spyware_vs_Rest = pickle.load(open('Spyware_vs_Rest.pkl', 'rb'))
Trojan_vs_Rest = pickle.load(open('Trojan_vs_Rest.pkl', 'rb'))
Virus_vs_Rest = pickle.load(open('Virus_vs_Rest.pkl', 'rb'))
Worms_vs_Rest = pickle.load(open('Worms_vs_Rest.pkl', 'rb'))

# %% [code]
estimators=[Adware_vs_Rest,Backdoor_vs_Rest,Downloader_vs_Rest,Dropper_vs_Rest,Spyware_vs_Rest,Trojan_vs_Rest,Virus_vs_Rest,Worms_vs_Rest]

# %% [code]
#Ensemble with Modified Soft voting Method
#X_test.shape[0]  number of records in X_test
temp=np.zeros((X_test.shape[0], 2))
Yprobs = np.zeros([X_test.shape[0], len(estimators)], dtype=float)  #used in ROC PLOT
for i, clf in enumerate(estimators):
    #print (i,clf)
    temp=clf.predict(X_test)
    #print (temp)
    temparr=[]
    for val in temp:
        temparr.append(val[1])
    temparr=np.array(temparr)
    Yprobs[:, i] = temparr
#print (Yprobs[200])
# apply voting 
y_preds = np.zeros(X_test.shape[0],dtype=int)
for i in range(X_test.shape[0]):
    y_preds[i] = np.argmax(Yprobs[i])
#y_preds[200]

# %% [code]
#making test labels as numpy array
test_labels = np.array(y_test)
#print (test_labels)

#Confusion matrix
cm=confusion_matrix(test_labels,y_preds)
print (cm)

# %% [code]
print(f'{classification_report(test_labels, y_preds)}')           

# %% [code]
#Heatmapof the confusion matrix
import seaborn as sn
import matplotlib.pyplot as plt
plt.figure(figsize = (10,7))
x_label=['Adware','Backdoor','Downloader','Dropper','Spyware','Trojan','Virus','Worms']
y_label=['Adware','Backdoor','Downloader','Dropper','Spyware','Trojan','Virus','Worms']
sn.heatmap(cm, annot=True,fmt='.3g',xticklabels=x_label, yticklabels=y_label)
plt.xlabel('Predicted')
plt.ylabel('Actual')
#plt.savefig("CNN1D_ensemble_cfm.eps",format='eps',dpi=1200)

# %% [code]
#Save model history output as a file  
'''
with open('/home/bichitrananda/API_Project/CNN1D_binary_then_Ensemble/history_backdoor_v_r', 'wb') as history_backdoor_v_r:
    pickle.dump(model_history1.history, history_backdoor_v_r)
'''

# %% [code]
#load model history from a file to history object to plot in future
'''
with open('/home/bichitrananda/API_Project/CNN1D_binary_then_Ensemble/history_backdoor_v_r', "rb") as history_backdoor_v_r:
    history1 = pickle.load(history_backdoor_v_r)
'''

# %% [code]
#Plot using the loaded history object from file
'''
hist_df = pd.DataFrame(history1) 
hist_df.plot(figsize=(8,6),xlim=[0,49],ylim=[0,1],grid=True,
                                       style=["r--","r-*","b-","b-*"])
plt.xlabel("EPOCH")
plt.yticks(np.arange(0, 1.2, 0.1))
plt.show()
'''

# %% [code]
#hist_df

# %% [code]
#In this section we use a LabelBinarizer to binarize the target by one-hot-encoding in a OvR fashion. 
#This means that the target of shape (n_samples,) is mapped to a target of shape (n_samples, n_classes).
#FOR ROC PLOT
from sklearn.preprocessing import LabelBinarizer

label_binarizer = LabelBinarizer().fit(y_train)
y_onehot_test = label_binarizer.transform(y_test)
y_onehot_test.shape  # (n_samples, n_classes)


# %% [code]
#We can as well easily check the encoding of a specific class:
label_binarizer.transform([7])

# %% [code]
#ROC curve showing a specific class
class_of_interest = 3
class_id = np.flatnonzero(label_binarizer.classes_ == class_of_interest)[0]
class_id

# %% [code]
print (Yprobs[4])

# %% [code]
import matplotlib.pyplot as plt
from sklearn.metrics import RocCurveDisplay

RocCurveDisplay.from_predictions(
    y_onehot_test[:, class_id],
    Yprobs[:,class_id],
    name=f"{class_of_interest} vs the rest",
    color="darkorange",
)
#plt.plot([0, 1], [0, 1], "k--", label="chance level (AUC = 0.5)")
plt.axis("square")
plt.xlabel("False Positive Rate")
plt.ylabel("True Positive Rate")
plt.title("One-vs-Rest ROC curves:\nClass-3 vs Rest")
plt.legend()
plt.show()

# %% [code]
print(f"y_score:\n{Yprobs[0:2,:]}")
print()
print(f"y_score.ravel():\n{Yprobs[0:2,:].ravel()}")

# %% [code]
RocCurveDisplay.from_predictions(
    y_onehot_test.ravel(),
    Yprobs.ravel(),
    name="micro-average OvR",
    color="darkorange",
)
#plt.plot([0, 1], [0, 1], "k--", label="chance level (AUC = 0.5)")
plt.axis("square")
plt.xlabel("False Positive Rate")
plt.ylabel("True Positive Rate")
plt.title("Micro-averaged One-vs-Rest\nReceiver Operating Characteristic")
plt.legend()
plt.show()

# %% [code]
from sklearn.metrics import roc_curve, auc

# store the fpr, tpr, and roc_auc for all averaging strategies
fpr, tpr, roc_auc = dict(), dict(), dict()
# Compute micro-average ROC curve and ROC area
fpr["micro"], tpr["micro"], _ = roc_curve(y_onehot_test.ravel(), Yprobs.ravel())
roc_auc["micro"] = auc(fpr["micro"], tpr["micro"])

print(f"Micro-averaged One-vs-Rest ROC AUC score:\n{roc_auc['micro']:.2f}")

# %% [code]
n_classes=8
target_names=['AdwareVr','BackdoorVr','DownloaderVr','DropperVr','SpywareVr','TrojanVr','VirusVr','WormsVr']
#ROC curve using the OvR macro-average
for i in range(n_classes):
    fpr[i], tpr[i], _ = roc_curve(y_onehot_test[:, i], Yprobs[:, i])
    roc_auc[i] = auc(fpr[i], tpr[i])

fpr_grid = np.linspace(0.0, 1.0, 1000)

# Interpolate all ROC curves at these points
mean_tpr = np.zeros_like(fpr_grid)

for i in range(n_classes):
    mean_tpr += np.interp(fpr_grid, fpr[i], tpr[i])  # linear interpolation

# Average it and compute AUC
mean_tpr /= n_classes

fpr["macro"] = fpr_grid
tpr["macro"] = mean_tpr
roc_auc["macro"] = auc(fpr["macro"], tpr["macro"])

print(f"Macro-averaged One-vs-Rest ROC AUC score:\n{roc_auc['macro']:.2f}")

# %% [code]
#Plot all OvR ROC curves together
from itertools import cycle
target_names=['AdwareVr','BackdoorVr','DownloaderVr','DropperVr','SpywareVr','TrojanVr','VirusVr','WormsVr']
fig, ax = plt.subplots(figsize=(8, 8))

plt.plot(
    fpr["micro"],
    tpr["micro"],
    label=f"micro-average (AUC = {roc_auc['micro']:.2f})",
    color="deeppink",
    linestyle=":",
    linewidth=4,
)

plt.plot(
    fpr["macro"],
    tpr["macro"],
    label=f"macro-average (AUC = {roc_auc['macro']:.2f})",
    color="navy",
    linestyle=":",
    linewidth=4,
)

colors = cycle(["aqua", "darkorange", "cornflowerblue","blue","red","magenta","green","gray"])
for class_id, color in zip(range(n_classes), colors):
    RocCurveDisplay.from_predictions(
        y_onehot_test[:, class_id],
        Yprobs[:, class_id],
        name=f"{target_names[class_id]}",
        color=color,
        ax=ax,
    )

plt.plot([0, 1], [0, 1], "k--",label="")
plt.axis("square")
plt.xlabel("False Positive Rate")
plt.ylabel("True Positive Rate")
#plt.title("Receiver Operating Characteristic\nto One-vs-Rest multiclass")
plt.yticks(np.arange(0, 1.1, 0.1))
plt.xticks(np.arange(0, 1.1, 0.1))
plt.legend()
#plt.savefig("CNN1D_ensemble_ROC.eps",format='eps',dpi=1200)
plt.show()

# %% [code]
# precision recall curve
from sklearn.metrics import precision_recall_curve, roc_curve
target_names=['AdwareVr','BackdoorVr','DownloaderVr','DropperVr','SpywareVr','TrojanVr','VirusVr','WormsVr']
precision = dict()
recall = dict()
auc_score= dict()
plt.figure(figsize=(8,8))
for i in range(n_classes):
    precision[i], recall[i], _ = precision_recall_curve(y_onehot_test[:, i],
                                                        Yprobs[:, i])
    auc_score[i] = auc(recall[i], precision[i])
    #labelname=f"target_names[i]+' '+str(round(auc_score[i],2))",
    labelname=target_names[i]+" (AUC="+str(round(auc_score[i],2))+")"
    plt.plot(recall[i], precision[i], lw=2, label=labelname)
    
#plt.plot([1, 0], [0, 0], "k--",label="")
plt.xlabel("Recall")
plt.ylabel("Precision")
#plt.legend(loc="best")
plt.yticks(np.arange(0, 1.1, 0.1))
plt.xticks(np.arange(0, 1.1, 0.1))
plt.legend()
#plt.title("precision vs. recall curve")
#plt.savefig("CNN1D_ensemble_Pre_Recall.eps",format='eps',dpi=1200)
plt.show()

# %% [code]
print (test_labels)

# %% [code]
print (y_preds)

# %% [code]
len(y_preds)

# %% [code]
len(test_labels)

# %% [code]
test_labels[1420]

# %% [code]
T = [[0,0,0,0,0,0,0,0],[0,0,0,0,0,0,0,0],[0,0,0,0,0,0,0,0],[0,0,0,0,0,0,0,0],[0,0,0,0,0,0,0,0],[0,0,0,0,0,0,0,0],[0,0,0,0,0,0,0,0],[0,0,0,0,0,0,0,0]]

# %% [code]
print (T)

# %% [code]
#Code for cm in Algorithm2
for v in range(0,1422):
    tlabel=test_labels[v]
    plabel=y_preds[v]
    T[tlabel][plabel]=T[tlabel][plabel]+1

# %% [code]
#Display cm
for r in range(0,8):
   for c in range(0,8):
      print(T[r][c],end = " ")
   print()

# %% [code]
#For statistical significance test Base model to Ensemble Model

# %% [code]
#Load Base Model CNN1D
Base_1DCNN = pickle.load(open('Base_1DCNN.pkl', 'rb'))

# %% [code]
#making test labels as numpy array
test_labels_base = np.array(y_test)
#print (test_labels)

#models prediction for X_test and give prediction probabilities as y_probs_base
y_probs_base = Base_1DCNN.predict(X_test)

#Convert prediction probabilities into integers
y_preds_base = y_probs_base.argmax(axis=1)
#print (y_preds_base)


# %% [code]
#Predictions of BASE MODEL
print (y_preds_base)

# %% [code]
#Actual labels in the y_test
print (test_labels)

# %% [code]
#Predictions of Ensemble ModifiedSoftVoting
print(y_preds)

# %% [code]
#contingency table parameters
yy=0   
yn=0
ny=0
nn=0
for i in range(0,len(y_preds)):
    if(y_preds[i]==test_labels[i] and y_preds_base[i]==test_labels[i] ):
        yy=yy+1
    elif(y_preds[i]==test_labels[i] and y_preds_base[i]!=test_labels[i] ):
        yn=yn+1
    elif(y_preds[i]!=test_labels[i] and y_preds_base[i]==test_labels[i] ):
        ny=ny+1
    elif(y_preds[i]!=test_labels[i] and y_preds_base[i]!=test_labels[i] ):
        nn=nn+1

# %% [code]
print(yy,yn)
print(ny,nn)

# %% [code]
#mcnemar test
from statsmodels.stats.contingency_tables import mcnemar
# contingency table
table = [[yy, yn],[ny, nn]]
# calculate mcnemar test
result = mcnemar(table, exact=False,correction=True)
alpha = 0.05
print('%.100f'%result.pvalue)
if result.pvalue > alpha:
 print('Same proportions of errors (fail to reject H0 No Significat difference between two models)')
else:
 print('Different proportions of errors (reject H0 Significat difference between two models)')

# %% [code]
