# Supplementary material for: An ensemble approach for imbalanced multiclass malware classification using 1D-CNN
Source: PeerJ Comput Sci. 2023 Nov 14;9:e1677. doi: 10.7717/peerj-cs.1677 (PMC10702937; doi:10.7717/peerj-cs.1677)
Supplement: Supplemental Information 1 [file peerj-cs-09-1677-s001.zip › Readme_for_SourceCode_details]

The Zip contains following python code files

1) 8 files for independent classifiers{Adware,Backdoor,Downloader,Dropper,Spyware,Trojan,Virus,Worms}. Naming of files looks like API_CONV1D_*****Vr.ipynb
2) The file named API_CONV1D_Ensemble_All_OVR_save_EPSfiles.ipynb is for ensembling all the above 8 independent trained models.
3) The file named API_CONV1D_Ensemble_modelDiagram_dataset_plots.ipynb is for various plots realated to datset and model diagram.
4) The file named API_CONV1D_ensemble_vs_Base_mcnemar_test.ipynb is for statistical significance test.
5) The file named API_DL_1DCNN_Base_Model.ipynb is for the base model.
